# Supplementary material for: Mirvetuximab soravtansine plus pembrolizumab in recurrent folate receptor alpha-positive uterine serous carcinoma: a phase II trial
Source: Nat Commun. 2026 Mar 26;17:4449. doi: 10.1038/s41467-026-71102-x (PMC13183910; doi:10.1038/s41467-026-71102-x)
Supplement: Supplementary file 4 — Source Data [file 41467_2026_71102_MOESM4_ESM.xlsx]

## Sheet: Fig2B
casenum	MEMBRANE POS >=2+	Prior IO Status	p53 status	TMB (>10 vs not)	CCNE1 (amp vs not)	MYC (amp vs not)	ERBB2 (amp vs not)	PERCENTDIFF	best.response.plot	or_confirmed	off.trt	on.trt.mark	Best Response
19	59	IO-exposed (dostarlimab)	abnormal	n/a	n/a	n/a	n/a	n/a	Progressive Disease		Yes		Progressive Disease
16	80	IO-exposed (pembrolizumab)	abnormal	no	no	yes	yes	34.0541	Progressive Disease		Yes		Progressive Disease
15	83	IO-exposed (pembrolizumab)	abnormal	no	no	no	yes	20.9677	Progressive Disease		Yes		Progressive Disease
18	65	IO-exposed (pembrolizumab)	abnormal	no	no	no	yes	16.1082	Progressive Disease		Yes		Progressive Disease
5	75	IO-naïve	abnormal	yes	no	no	no	10.5185	Stable Disease		Yes		Stable Disease
3	80	IO-naïve	abnormal	no	no	no	no	10.0204	Progressive Disease		Yes		Progressive Disease
12	65	IO-naïve	abnormal	no	n/a	n/a	n/a	9.66719	Progressive Disease		Yes		Progressive Disease
10	55	IO-exposed (avelumab)	abnormal	no	no	no	no	-8.78244	Progressive Disease		Yes		Progressive Disease
11	55	IO-exposed (pembrolizumab)	abnormal	n/a	n/a	n/a	n/a	-8.94309	Stable Disease		Yes		Stable Disease
7	65	IO-naïve	abnormal	no	no	no	no	-15.7025	Stable Disease		Yes		Stable Disease
1	68	IO-naïve	abnormal	no	no	no	no	-24.8619	Stable Disease		Yes		Stable Disease
14	75	IO-naïve	abnormal	no	no	no	no	-49.4505	Confirmed Partial Response	Yes	Yes		Confirmed Partial Response
2	50	IO-naïve	abnormal	no	yes	no	no	-50.4762	Confirmed Partial Response	Yes	Yes		Confirmed Partial Response
8	98	IO-naïve	abnormal	no	yes	yes	no	-54.2749	Confirmed Partial Response	Yes	Yes		Confirmed Partial Response
6	70	IO-exposed (pembrolizumab)	abnormal	no	no	no	no	-54.8529	Unconfirmed Partial Response		Yes		Unconfirmed Partial Response
9	95	IO-naïve	abnormal	no	no	no	no	-55	Confirmed Partial Response	Yes	Yes		Confirmed Partial Response
13	97	IO-exposed (pembrolizumab)	abnormal	no	no	yes	yes	-69.697	Unconfirmed Partial Response		Yes		Unconfirmed Partial Response
4	77	IO-naïve	abnormal	no	yes	no	yes	-100	Confirmed Complete Response	Yes	Yes		Confirmed Complete Response

## Sheet: Fig3C3D
casenum	B.score	Cohort	SUM
2	B+	Responder	2
4	B+	Responder	2
8	B+	Responder	2
9	B+	Responder	3
14	B+	Responder	2
1	B-	Non-responder	0
3	B+	Non-responder	2
5	B-	Non-responder	1
6	B-	Non-responder	1
7	B-	Non-responder	0
10	B+	Non-responder	2
11	B+	Non-responder	2
12	B-	Non-responder	0
13	B+	Non-responder	2
15	B-	Non-responder	1
16	B-	Non-responder	1
18	B-	Non-responder	1
SUM = B score in value

## Sheet: Supp_Fig_4B
IHC	IF Cum	IF Mean
68	4645.97	4651.23
50	181.808	181.921
80	3659.56	3655.19
77	1750.97	1755.38
75	1937.28	1935.54
70	4616.49	4615.61
65	2632.09	2620.03
98	4921.46	4911.15
95	4583.45	4593.4
55	1074.01	1075.68
55	4233.77	4246.03
65	1575.63	1588.79
97	3340.06	3326.54
75	3824.65	3824.65
83	2597.18	2596.58
80	3556.96	3556.96
65	5219.94	5219.65

## Sheet: Table4
main_id	ER status (positive, negative, or n/a)	ER	HER2 IHC expression	HER2	Tumor Mutational Burden (TMB/Megabase)	tumor_mutational_burden_yn	CCNE1 Amplication (Yes/No)	CCNE1	MYC amplication (Yes/No)	MYC	ERBB2 Amplification (Yes/No)	ERBB2	overall_response
1	negative	Negative	n/a		3.802	No	no	No	no	No	no	No	Non-responder
10	n/a		1+	0-1+	8.3650000000000002	No	no	No	no	No	no	No	Non-responder
11	positive	Positive	0-1+	0-1+	n/a		n/a		n/a		n/a		Non-responder
12	n/a		n/a		0	No	n/a		n/a		n/a		Non-responder
13	n/a		n/a		1	No	no	No	yes	Yes	yes	Yes	Non-responder
14	positive	Positive	1+	0-1+	9	No	no	No	no	No	no	No	Confirmed Responder
15	n/a		n/a		1	No	no	No	no	No	yes	Yes	Non-responder
16	positive	Positive	3+	2+-3+	6.8440000000000003	No	no	No	yes	Yes	yes	Yes	Non-responder
18	n/a		3+	2+-3+	4	No	no	No	no	No	yes	Yes	Non-responder
2	n/a		0	0-1+	7.6	No	yes	Yes	no	No	no	No	Confirmed Responder
3	n/a		3+	2+-3+	3.802	No	no	No	no	No	no	No	Non-responder
4	n/a		1+	0-1+	6.8440000000000003	No	yes	Yes	no	No	yes	Yes	Confirmed Responder
5	positive	Positive	2+	2+-3+	10.646000000000001	Yes	no	No	no	No	no	No	Non-responder
6	positive	Positive	0	0-1+	2.2810000000000001	No	no	No	no	No	no	No	Non-responder
7	positive	Positive	2+	2+-3+	7.6040000000000001	No	no	No	no	No	no	No	Non-responder
8	positive	Positive	2+	2+-3+	2.1	No	yes	Yes	yes	Yes	no	No	Confirmed Responder
9	n/a		n/a		1	No	no	No	no	No	no	No	Confirmed Responder

## Sheet: Table5
casenum	region_label	phenotype_label	mean_density_mm2	resp	event	time.pfs.months
5	InnerTumor	CD8+	185.545	Non-responder	1	2.72689938398357
5	InnerTumor	CD163+PDL1+	83.1905	Non-responder	1	2.72689938398357
5	InnerTumor	CD163+PDL1+FOLR1+	1.32132	Non-responder	1	2.72689938398357
5	InnerTumor	CD163+	628.355	Non-responder	1	2.72689938398357
5	InnerTumor	CD163+FOLR1+	26.3292	Non-responder	1	2.72689938398357
5	InnerTumor	CYTOK+	2204.97	Non-responder	1	2.72689938398357
5	InnerTumor	CYTOK+FOLR1+	1935.54	Non-responder	1	2.72689938398357
5	InnerTumor	CYTOK+PDL1+	53.546	Non-responder	1	2.72689938398357
5	InnerTumor	CYTOK+PDL1+FOLR1+	34.1794	Non-responder	1	2.72689938398357
5	InnerTumor	FOLR1+	2275.05	Non-responder	1	2.72689938398357
5	InnerTumor	PDL1+	518.347	Non-responder	1	2.72689938398357
5	InnerTumor	PDL1+FOLR1+	39.1832	Non-responder	1	2.72689938398357
5	InnerTumor	CD8+CD163+	7.93041	Non-responder	1	2.72689938398357
5	InnerTumor	CD8+FOLR1+	2.38334	Non-responder	1	2.72689938398357
6	InnerTumor	CD163+	408.378	Non-responder	1	2.62833675564682
6	InnerTumor	CD163+FOLR1+	202.458	Non-responder	1	2.62833675564682
6	InnerTumor	CD8+FOLR1+	24.4259	Non-responder	1	2.62833675564682
6	InnerTumor	CD8+	53.2801	Non-responder	1	2.62833675564682
6	InnerTumor	CD8+CD163+	3.15993	Non-responder	1	2.62833675564682
6	InnerTumor	CYTOK+PDL1+FOLR1+	10.9935	Non-responder	1	2.62833675564682
6	InnerTumor	CYTOK+	5034.17	Non-responder	1	2.62833675564682
6	InnerTumor	CYTOK+FOLR1+	4615.61	Non-responder	1	2.62833675564682
6	InnerTumor	CYTOK+PDL1+	26.7107	Non-responder	1	2.62833675564682
6	InnerTumor	FOLR1+	6988.18	Non-responder	1	2.62833675564682
6	InnerTumor	PDL1+	103.995	Non-responder	1	2.62833675564682
6	InnerTumor	PDL1+FOLR1+	43.6019	Non-responder	1	2.62833675564682
6	InnerTumor	CD163+PDL1+	18.69	Non-responder	1	2.62833675564682
6	InnerTumor	CD163+PDL1+FOLR1+	2.10444	Non-responder	1	2.62833675564682
10	InnerTumor	CD163+PDL1+	256.157	Non-responder	1	1.18275154004107
10	InnerTumor	CD163+	636.409	Non-responder	1	1.18275154004107
10	InnerTumor	CD163+FOLR1+	54.9385	Non-responder	1	1.18275154004107
10	InnerTumor	CD8+CD163+	25.1237	Non-responder	1	1.18275154004107
10	InnerTumor	CD8+FOLR1+	43.592	Non-responder	1	1.18275154004107
10	InnerTumor	CYTOK+	2334.43	Non-responder	1	1.18275154004107
10	InnerTumor	CYTOK+FOLR1+	1075.68	Non-responder	1	1.18275154004107
10	InnerTumor	CYTOK+PDL1+	82.2335	Non-responder	1	1.18275154004107
10	InnerTumor	CYTOK+PDL1+FOLR1+	23.3348	Non-responder	1	1.18275154004107
10	InnerTumor	FOLR1+	3116.93	Non-responder	1	1.18275154004107
10	InnerTumor	PDL1+	1364.53	Non-responder	1	1.18275154004107
10	InnerTumor	PDL1+FOLR1+	83.8113	Non-responder	1	1.18275154004107
10	InnerTumor	CD163+PDL1+FOLR1+	10.2586	Non-responder	1	1.18275154004107
10	InnerTumor	CD8+	558.212	Non-responder	1	1.18275154004107
2	InnerTumor	CD163+	771.598	Confimed Responder	0	12.2217659137577
2	InnerTumor	CD163+FOLR1+	19.9772	Confimed Responder	0	12.2217659137577
2	InnerTumor	CD163+PDL1+	524.836	Confimed Responder	0	12.2217659137577
2	InnerTumor	CD163+PDL1+FOLR1+	10.7794	Confimed Responder	0	12.2217659137577
2	InnerTumor	CD8+	361.417	Confimed Responder	0	12.2217659137577
2	InnerTumor	CD8+CD163+	6.831	Confimed Responder	0	12.2217659137577
2	InnerTumor	CD8+FOLR1+	24.424	Confimed Responder	0	12.2217659137577
2	InnerTumor	CYTOK+	2236.48	Confimed Responder	0	12.2217659137577
2	InnerTumor	CYTOK+FOLR1+	181.921	Confimed Responder	0	12.2217659137577
2	InnerTumor	CYTOK+PDL1+	329.658	Confimed Responder	0	12.2217659137577
2	InnerTumor	CYTOK+PDL1+FOLR1+	15.2157	Confimed Responder	0	12.2217659137577
2	InnerTumor	FOLR1+	657.763	Confimed Responder	0	12.2217659137577
2	InnerTumor	PDL1+	2226.3	Confimed Responder	0	12.2217659137577
2	InnerTumor	PDL1+FOLR1+	89.3076	Confimed Responder	0	12.2217659137577
15	InnerTumor	CD163+	123.377	Non-responder	1	1.28131416837782
15	InnerTumor	CD163+PDL1+	31.8179	Non-responder	1	1.28131416837782
15	InnerTumor	CD163+PDL1+FOLR1+	3.88162	Non-responder	1	1.28131416837782
15	InnerTumor	CD8+	29.2668	Non-responder	1	1.28131416837782
15	InnerTumor	CD163+FOLR1+	14.222	Non-responder	1	1.28131416837782
15	InnerTumor	CD8+FOLR1+	1.62835	Non-responder	1	1.28131416837782
15	InnerTumor	CYTOK+	4315.52	Non-responder	1	1.28131416837782
15	InnerTumor	PDL1+	242.736	Non-responder	1	1.28131416837782
15	InnerTumor	CD8+CD163+	0.546519	Non-responder	1	1.28131416837782
15	InnerTumor	CYTOK+PDL1+FOLR1+	113.846	Non-responder	1	1.28131416837782
15	InnerTumor	FOLR1+	2777.6	Non-responder	1	1.28131416837782
15	InnerTumor	PDL1+FOLR1+	120.197	Non-responder	1	1.28131416837782
15	InnerTumor	CYTOK+FOLR1+	2596.58	Non-responder	1	1.28131416837782
15	InnerTumor	CYTOK+PDL1+	184.376	Non-responder	1	1.28131416837782
16	InnerTumor	CD163+	115.321	Non-responder	1	1.18275154004107
16	InnerTumor	CD163+FOLR1+	15.3936	Non-responder	1	1.18275154004107
16	InnerTumor	CD163+PDL1+	1.56545	Non-responder	1	1.18275154004107
16	InnerTumor	CD8+	74.3587	Non-responder	1	1.18275154004107
16	InnerTumor	CD8+CD163+	0.260908	Non-responder	1	1.18275154004107
16	InnerTumor	CYTOK+PDL1+FOLR1+	66.0097	Non-responder	1	1.18275154004107
16	InnerTumor	CD163+PDL1+FOLR1+	0	Non-responder	1	1.18275154004107
16	InnerTumor	CYTOK+FOLR1+	3556.96	Non-responder	1	1.18275154004107
16	InnerTumor	CYTOK+PDL1+	72.7933	Non-responder	1	1.18275154004107
16	InnerTumor	FOLR1+	4687.99	Non-responder	1	1.18275154004107
16	InnerTumor	PDL1+	112.973	Non-responder	1	1.18275154004107
16	InnerTumor	PDL1+FOLR1+	88.9696	Non-responder	1	1.18275154004107
16	InnerTumor	CD8+FOLR1+	15.3936	Non-responder	1	1.18275154004107
16	InnerTumor	CYTOK+	3939.97	Non-responder	1	1.18275154004107
13	InnerTumor	CD8+FOLR1+	7.85168	Non-responder	1	2.72689938398357
13	InnerTumor	CD163+	290.519	Non-responder	1	2.72689938398357
13	InnerTumor	CD163+FOLR1+	101.082	Non-responder	1	2.72689938398357
13	InnerTumor	CD8+	56.8071	Non-responder	1	2.72689938398357
13	InnerTumor	CD8+CD163+	11.1233	Non-responder	1	2.72689938398357
13	InnerTumor	CD163+PDL1+	92.0617	Non-responder	1	2.72689938398357
13	InnerTumor	CD163+PDL1+FOLR1+	17.6426	Non-responder	1	2.72689938398357
13	InnerTumor	CYTOK+PDL1+	143.516	Non-responder	1	2.72689938398357
13	InnerTumor	CYTOK+PDL1+FOLR1+	127.732	Non-responder	1	2.72689938398357
13	InnerTumor	FOLR1+	4869.45	Non-responder	1	2.72689938398357
13	InnerTumor	PDL1+	459.459	Non-responder	1	2.72689938398357
13	InnerTumor	PDL1+FOLR1+	209.291	Non-responder	1	2.72689938398357
13	InnerTumor	CYTOK+	3427.12	Non-responder	1	2.72689938398357
13	InnerTumor	CYTOK+FOLR1+	3326.54	Non-responder	1	2.72689938398357
1	InnerTumor	CD163+	147.965	Non-responder	1	4.50102669404517
1	InnerTumor	CD163+FOLR1+	38.1838	Non-responder	1	4.50102669404517
1	InnerTumor	CD163+PDL1+FOLR1+	0.268209	Non-responder	1	4.50102669404517
1	InnerTumor	CD8+	111.955	Non-responder	1	4.50102669404517
1	InnerTumor	CD8+CD163+	8.74983	Non-responder	1	4.50102669404517
1	InnerTumor	CD8+FOLR1+	22.5128	Non-responder	1	4.50102669404517
1	InnerTumor	CYTOK+	6566.42	Non-responder	1	4.50102669404517
1	InnerTumor	CYTOK+FOLR1+	4651.23	Non-responder	1	4.50102669404517
1	InnerTumor	CYTOK+PDL1+	5.80249	Non-responder	1	4.50102669404517
1	InnerTumor	CYTOK+PDL1+FOLR1+	2.63064	Non-responder	1	4.50102669404517
1	InnerTumor	FOLR1+	4926.6	Non-responder	1	4.50102669404517
1	InnerTumor	PDL1+	16.8055	Non-responder	1	4.50102669404517
1	InnerTumor	PDL1+FOLR1+	2.89885	Non-responder	1	4.50102669404517
1	InnerTumor	CD163+PDL1+	8.37722	Non-responder	1	4.50102669404517
18	InnerTumor	CD163+	380.842	Non-responder	1	1.18275154004107
18	InnerTumor	CD163+FOLR1+	157.921	Non-responder	1	1.18275154004107
18	InnerTumor	CD163+PDL1+	76.2119	Non-responder	1	1.18275154004107
18	InnerTumor	CD163+PDL1+FOLR1+	10.186	Non-responder	1	1.18275154004107
18	InnerTumor	CD8+	41.7626	Non-responder	1	1.18275154004107
18	InnerTumor	CD8+CD163+	1.56617	Non-responder	1	1.18275154004107
18	InnerTumor	CD8+FOLR1+	3.13338	Non-responder	1	1.18275154004107
18	InnerTumor	CYTOK+	5752.92	Non-responder	1	1.18275154004107
18	InnerTumor	CYTOK+FOLR1+	5219.65	Non-responder	1	1.18275154004107
18	InnerTumor	CYTOK+PDL1+	104.414	Non-responder	1	1.18275154004107
18	InnerTumor	CYTOK+PDL1+FOLR1+	38.6352	Non-responder	1	1.18275154004107
18	InnerTumor	FOLR1+	6294.25	Non-responder	1	1.18275154004107
18	InnerTumor	PDL1+	399.338	Non-responder	1	1.18275154004107
18	InnerTumor	PDL1+FOLR1+	59.7804	Non-responder	1	1.18275154004107
7	InnerTumor	CD163+	419.453	Non-responder	0	2.16837782340862
7	InnerTumor	CD163+FOLR1+	81.7537	Non-responder	0	2.16837782340862
7	InnerTumor	CD163+PDL1+	26.1905	Non-responder	0	2.16837782340862
7	InnerTumor	CD163+PDL1+FOLR1+	2.51473	Non-responder	0	2.16837782340862
7	InnerTumor	CD8+	75.7544	Non-responder	0	2.16837782340862
7	InnerTumor	CD8+CD163+	2.76326	Non-responder	0	2.16837782340862
7	InnerTumor	CD8+FOLR1+	16.3025	Non-responder	0	2.16837782340862
7	InnerTumor	CYTOK+	3656.21	Non-responder	0	2.16837782340862
7	InnerTumor	CYTOK+FOLR1+	2620.03	Non-responder	0	2.16837782340862
7	InnerTumor	CYTOK+PDL1+	36.7504	Non-responder	0	2.16837782340862
7	InnerTumor	CYTOK+PDL1+FOLR1+	11.693	Non-responder	0	2.16837782340862
7	InnerTumor	FOLR1+	3277.25	Non-responder	0	2.16837782340862
7	InnerTumor	PDL1+	111.199	Non-responder	0	2.16837782340862
7	InnerTumor	PDL1+FOLR1+	19.7109	Non-responder	0	2.16837782340862
12	InnerTumor	CYTOK+FOLR1+	1588.79	Non-responder	1	1.14989733059548
12	InnerTumor	CD163+PDL1+	0.363734	Non-responder	1	1.14989733059548
12	InnerTumor	CD163+PDL1+FOLR1+	0	Non-responder	1	1.14989733059548
12	InnerTumor	CD163+	175.176	Non-responder	1	1.14989733059548
12	InnerTumor	CD163+FOLR1+	48.981	Non-responder	1	1.14989733059548
12	InnerTumor	CD8+FOLR1+	1.62607	Non-responder	1	1.14989733059548
12	InnerTumor	CYTOK+	2027.85	Non-responder	1	1.14989733059548
12	InnerTumor	CD8+	39.3882	Non-responder	1	1.14989733059548
12	InnerTumor	CD8+CD163+	0	Non-responder	1	1.14989733059548
12	InnerTumor	FOLR1+	3012.33	Non-responder	1	1.14989733059548
12	InnerTumor	PDL1+	12.911	Non-responder	1	1.14989733059548
12	InnerTumor	PDL1+FOLR1+	0.680588	Non-responder	1	1.14989733059548
12	InnerTumor	CYTOK+PDL1+	3.53228	Non-responder	1	1.14989733059548
12	InnerTumor	CYTOK+PDL1+FOLR1+	0.680588	Non-responder	1	1.14989733059548
8	InnerTumor	CD163+	183.614	Confimed Responder	1	8.24640657084189
8	InnerTumor	CD163+PDL1+	77.0346	Confimed Responder	1	8.24640657084189
8	InnerTumor	CD163+PDL1+FOLR1+	25.4644	Confimed Responder	1	8.24640657084189
8	InnerTumor	CYTOK+FOLR1+	4911.15	Confimed Responder	1	8.24640657084189
8	InnerTumor	CD163+FOLR1+	88.0193	Confimed Responder	1	8.24640657084189
8	InnerTumor	CD8+FOLR1+	25.1386	Confimed Responder	1	8.24640657084189
8	InnerTumor	CYTOK+	5117.92	Confimed Responder	1	8.24640657084189
8	InnerTumor	PDL1+	707.784	Confimed Responder	1	8.24640657084189
8	InnerTumor	CYTOK+PDL1+	302.732	Confimed Responder	1	8.24640657084189
8	InnerTumor	CYTOK+PDL1+FOLR1+	274.921	Confimed Responder	1	8.24640657084189
8	InnerTumor	FOLR1+	6625.28	Confimed Responder	1	8.24640657084189
8	InnerTumor	PDL1+FOLR1+	478.078	Confimed Responder	1	8.24640657084189
8	InnerTumor	CD8+	58.3733	Confimed Responder	1	8.24640657084189
8	InnerTumor	CD8+CD163+	4.74853	Confimed Responder	1	8.24640657084189
3	InnerTumor	CD163+PDL1+	22.3091	Non-responder	1	1.18275154004107
3	InnerTumor	CD163+PDL1+FOLR1+	11.3418	Non-responder	1	1.18275154004107
3	InnerTumor	CD163+	278.974	Non-responder	1	1.18275154004107
3	InnerTumor	CD163+FOLR1+	148.417	Non-responder	1	1.18275154004107
3	InnerTumor	CD8+FOLR1+	7.98395	Non-responder	1	1.18275154004107
3	InnerTumor	CYTOK+	3802.76	Non-responder	1	1.18275154004107
3	InnerTumor	CD8+	40.0913	Non-responder	1	1.18275154004107
3	InnerTumor	CD8+CD163+	1.33071	Non-responder	1	1.18275154004107
3	InnerTumor	CYTOK+PDL1+	92.6785	Non-responder	1	1.18275154004107
3	InnerTumor	CYTOK+PDL1+FOLR1+	83.2238	Non-responder	1	1.18275154004107
3	InnerTumor	FOLR1+	4290.2	Non-responder	1	1.18275154004107
3	InnerTumor	PDL1+	150.922	Non-responder	1	1.18275154004107
3	InnerTumor	PDL1+FOLR1+	109.916	Non-responder	1	1.18275154004107
3	InnerTumor	CYTOK+FOLR1+	3655.19	Non-responder	1	1.18275154004107
14	InnerTumor	CD163+PDL1+	24.0035	Confimed Responder	0	6.96509240246407
14	InnerTumor	CD163+PDL1+FOLR1+	10.4363	Confimed Responder	0	6.96509240246407
14	InnerTumor	CD163+	409.886	Confimed Responder	0	6.96509240246407
14	InnerTumor	CD163+FOLR1+	220.206	Confimed Responder	0	6.96509240246407
14	InnerTumor	CD8+CD163+	1.04363	Confimed Responder	0	6.96509240246407
14	InnerTumor	CD8+FOLR1+	7.30542	Confimed Responder	0	6.96509240246407
14	InnerTumor	CYTOK+	3872.65	Confimed Responder	0	6.96509240246407
14	InnerTumor	CYTOK+FOLR1+	3824.65	Confimed Responder	0	6.96509240246407
14	InnerTumor	CYTOK+PDL1+	85.5778	Confimed Responder	0	6.96509240246407
14	InnerTumor	CYTOK+PDL1+FOLR1+	74.3587	Confimed Responder	0	6.96509240246407
14	InnerTumor	FOLR1+	4541.88	Confimed Responder	0	6.96509240246407
14	InnerTumor	PDL1+	132.541	Confimed Responder	0	6.96509240246407
14	InnerTumor	PDL1+FOLR1+	90.535	Confimed Responder	0	6.96509240246407
14	InnerTumor	CD8+	29.2217	Confimed Responder	0	6.96509240246407
11	InnerTumor	CD163+	574.343	Non-responder	1	2.72689938398357
11	InnerTumor	CD163+FOLR1+	90.4236	Non-responder	1	2.72689938398357
11	InnerTumor	CD163+PDL1+	247.236	Non-responder	1	2.72689938398357
11	InnerTumor	CD163+PDL1+FOLR1+	22.1783	Non-responder	1	2.72689938398357
11	InnerTumor	CD8+	261.146	Non-responder	1	2.72689938398357
11	InnerTumor	CD8+CD163+	25.472	Non-responder	1	2.72689938398357
11	InnerTumor	CD8+FOLR1+	78.7564	Non-responder	1	2.72689938398357
11	InnerTumor	CYTOK+	4875.09	Non-responder	1	2.72689938398357
11	InnerTumor	CYTOK+FOLR1+	4246.03	Non-responder	1	2.72689938398357
11	InnerTumor	CYTOK+PDL1+	265.792	Non-responder	1	2.72689938398357
11	InnerTumor	CYTOK+PDL1+FOLR1+	197.802	Non-responder	1	2.72689938398357
11	InnerTumor	FOLR1+	4768.41	Non-responder	1	2.72689938398357
11	InnerTumor	PDL1+	1024.12	Non-responder	1	2.72689938398357
11	InnerTumor	PDL1+FOLR1+	270.574	Non-responder	1	2.72689938398357
9	InnerTumor	CD163+	555.639	Confimed Responder	1	4.13963039014374
9	InnerTumor	CD163+FOLR1+	186.22	Confimed Responder	1	4.13963039014374
9	InnerTumor	CD8+	289.278	Confimed Responder	1	4.13963039014374
9	InnerTumor	CD8+CD163+	38.3517	Confimed Responder	1	4.13963039014374
9	InnerTumor	CD163+PDL1+	250.89	Confimed Responder	1	4.13963039014374
9	InnerTumor	CD163+PDL1+FOLR1+	44.0344	Confimed Responder	1	4.13963039014374
9	InnerTumor	CYTOK+	4836.3	Confimed Responder	1	4.13963039014374
9	InnerTumor	CYTOK+FOLR1+	4593.4	Confimed Responder	1	4.13963039014374
9	InnerTumor	CYTOK+PDL1+	412.908	Confimed Responder	1	4.13963039014374
9	InnerTumor	CYTOK+PDL1+FOLR1+	377.304	Confimed Responder	1	4.13963039014374
9	InnerTumor	FOLR1+	4972.63	Confimed Responder	1	4.13963039014374
9	InnerTumor	PDL1+	1078.99	Confimed Responder	1	4.13963039014374
9	InnerTumor	PDL1+FOLR1+	427.949	Confimed Responder	1	4.13963039014374
9	InnerTumor	CD8+FOLR1+	36.8823	Confimed Responder	1	4.13963039014374
4	InnerTumor	CD163+	162.07	Confimed Responder	0	19.6796714579055
4	InnerTumor	CD163+PDL1+	63.5453	Confimed Responder	0	19.6796714579055
4	InnerTumor	CD163+PDL1+FOLR1+	6.37153	Confimed Responder	0	19.6796714579055
4	InnerTumor	CD8+	385.809	Confimed Responder	0	19.6796714579055
4	InnerTumor	CD8+CD163+	5.3313	Confimed Responder	0	19.6796714579055
4	InnerTumor	CD8+FOLR1+	150.606	Confimed Responder	0	19.6796714579055
4	InnerTumor	CYTOK+	2067.91	Confimed Responder	0	19.6796714579055
4	InnerTumor	CYTOK+FOLR1+	1755.38	Confimed Responder	0	19.6796714579055
4	InnerTumor	CYTOK+PDL1+	83.0739	Confimed Responder	0	19.6796714579055
4	InnerTumor	CYTOK+PDL1+FOLR1+	63.8551	Confimed Responder	0	19.6796714579055
4	InnerTumor	FOLR1+	2984.22	Confimed Responder	0	19.6796714579055
4	InnerTumor	PDL1+	467.801	Confimed Responder	0	19.6796714579055
4	InnerTumor	PDL1+FOLR1+	118.818	Confimed Responder	0	19.6796714579055
4	InnerTumor	CD163+FOLR1+	15.1777	Confimed Responder	0	19.6796714579055

## Sheet: SuppFig1
casenum	time_on_trt	Best Response	off.trt	D_PTSTATUS	conf*	month.off.trt	month.first.pd	month.first.resp	month.dead	month.alive	month.last.scan	time_on_trt_month	best.response.plot
19	34	Progressive Disease	Yes	Dead, Reason of Death		1.1170431211499	1.1170431211499		2.10266940451745		1.1170431211499	1.11704	Progressive Disease
3	43	Progressive Disease	Yes	Dead, Reason of Death		1.41273100616016	1.18275154004107		3.1211498973306		1.18275154004107	1.41273	Progressive Disease
18	43	Progressive Disease	Yes	Dead, Reason of Death		1.41273100616016	1.18275154004107		2.0041067761807		1.18275154004107	1.41273	Progressive Disease
7	66	Stable Disease	Yes	Alive		2.16837782340862				25.6262833675565	2.39835728952772	2.16838	Stable Disease
15	83	Progressive Disease	Yes	Dead, Reason of Death		2.72689938398357	1.28131416837782		5.15811088295688		2.72689938398357	2.7269	Progressive Disease
16	85	Progressive Disease	Yes	Alive		2.79260780287474	1.18275154004107			7.39219712525667	2.56262833675565	2.79261	Progressive Disease
12	86	Progressive Disease	Yes	Alive		2.82546201232033	1.14989733059548			7.58932238193018	2.52977412731006	2.82546	Progressive Disease
11	90	Stable Disease	Yes	Dead, Reason of Death		2.95687885010267	2.72689938398357		7.7864476386037		2.72689938398357	2.95688	Stable Disease
10	106	Progressive Disease	Yes	Alive		3.48254620123203	1.18275154004107			14.5544147843943	3.31827515400411	3.48255	Progressive Disease
6	107	Partial Response	Yes	Dead, Reason of Death	Unconfirmed	3.51540041067762	2.62833675564682	1.28131416837782	5.74948665297741		3.31827515400411	3.5154	Unconfirmed Partial Response
13	112	Partial Response	Yes	Dead, Reason of Death	Unconfirmed	3.67967145790554	2.72689938398357	1.41273100616016	12.517453798768		3.35112936344969	3.67967	Unconfirmed Partial Response
5	132	Stable Disease	Yes	Dead, Reason of Death		4.33675564681725	2.72689938398357		26.4476386036961		4.10677618069815	4.33676	Stable Disease
1	138	Stable Disease	Yes	Dead, Reason of Death		4.53388090349076	4.50102669404517		35.5811088295688		4.50102669404517	4.53388	Stable Disease
9	139	Partial Response	Yes	Dead, Reason of Death	Confirmed	4.56673511293635	4.13963039014374	1.37987679671458	16.5256673511294		4.13963039014374	4.56674	Confirmed Partial Response
14	219	Partial Response	Yes		Confirmed	7.19507186858316		4.20533880903491			6.96509240246407	7.19507	Confirmed Partial Response
8	253	Partial Response	Yes	Alive	Confirmed	8.31211498973306	8.24640657084189	1.14989733059548		20.2710472279261	8.24640657084189	8.31211	Confirmed Partial Response
2	372	Partial Response	Yes	Alive	Confirmed	12.2217659137577		1.18275154004107		45.1088295687885	11.3018480492813	12.2218	Confirmed Partial Response
4	599	Complete Response	Yes	Alive	Confirmed	19.6796714579055		1.31416837782341		44.4188911704312	19.4496919917864	19.6797	Confirmed Complete Response

## Sheet: SuppFig2_3_5
casenum	time_on_trt	best.response	PD_ever	SD_months	SD_6month	Best Response	Response Confirmation	patientid	D_RACE	D_ETHNIC	Prior Lines	Prior IO Status	D_ECOGPS	D_STAGEINDX	ENROLLMENT_AGE	MEMBRANE POS >=2+	PS2_category	Objective Response	OR_confirmed	Patient Status	Off Treatment	Event	PFS_day	PFS_months	Responder_Status	ICI_status	FOLR1_level	B.score_status	Cohort	SUM
1	138	Stable Disease <= 6 months	Yes	4.50103	<= 6 months	Stable Disease		15142	White	Non-Hispanic	2	IO-naïve	00 - Fully active	I	66.1574	68	50-74%			Dead, Reason of Death	Yes	1	137	4.50102669404517	Non-responder	ICI-naïve	FOLR1 50-74%	B-	Non-responder	0
2	372	Confirmed Partial Response	No			Partial Response	Confirmed	20656	White	Non-Hispanic	3	IO-naïve	00 - Fully active	III	71.7837	50	50-74%	Yes	Yes	Alive	Yes	0	372	12.2217659137577	Confimed Responder	ICI-naïve	FOLR1 50-74%	B+	Responder	2
3	43	Progressive Disease	Yes			Progressive Disease		20725	White	Non-Hispanic	4	IO-naïve	00 - Fully active	IV	76.8049	80	75-100%			Dead, Reason of Death	Yes	1	36	1.18275154004107	Non-responder	ICI-naïve	FOLR1 75-100%	B+	Non-responder	2
4	599	Confirmed Complete Response	No			Complete Response	Confirmed	28636	White	Non-Hispanic	1	IO-naïve	01 - Restricted	IV	68.2738	77	75-100%	Yes	Yes	Alive	Yes	0	599	19.6796714579055	Confimed Responder	ICI-naïve	FOLR1 75-100%	B+	Responder	2
5	132	Stable Disease <= 6 months	Yes	2.7269	<= 6 months	Stable Disease		33383	White	Non-Hispanic	3	IO-naïve	00 - Fully active	III	68.2409	75	75-100%			Dead, Reason of Death	Yes	1	83	2.72689938398357	Non-responder	ICI-naïve	FOLR1 75-100%	B-	Non-responder	1
6	107	Unconfirmed Partial Response	Yes			Partial Response	Unconfirmed	69145	White	Hispanic or Latino	2	IO-exposed (pembrolizumab)	00 - Fully active	I	64.7146	70	50-74%	Yes		Dead, Reason of Death	Yes	1	80	2.62833675564682	Non-responder	ICI-exposed	FOLR1 50-74%	B-	Non-responder	1
7	66	Stable Disease <= 6 months	No	2.39836	<= 6 months	Stable Disease		77977	White	Non-Hispanic	2	IO-naïve	00 - Fully active	III	65.1636	65	50-74%			Alive	Yes	0	66	2.16837782340862	Non-responder	ICI-naïve	FOLR1 50-74%	B-	Non-responder	0
8	253	Confirmed Partial Response	Yes			Partial Response	Confirmed	80617	White	Non-Hispanic	2	IO-naïve	00 - Fully active	IV	62.7953	98	75-100%	Yes	Yes	Alive	Yes	1	251	8.24640657084189	Confimed Responder	ICI-naïve	FOLR1 75-100%	B+	Responder	2
9	139	Confirmed Partial Response	Yes			Partial Response	Confirmed	98101	White	Non-Hispanic	1	IO-naïve	00 - Fully active	III	69.5852	95	75-100%	Yes	Yes	Dead, Reason of Death	Yes	1	126	4.13963039014374	Confimed Responder	ICI-naïve	FOLR1 75-100%	B+	Responder	3
10	106	Progressive Disease	Yes			Progressive Disease		110757	White	Non-Hispanic	2	IO-exposed (avelumab)	00 - Fully active	IV	68.627	55	50-74%			Alive	Yes	1	36	1.18275154004107	Non-responder	ICI-exposed	FOLR1 50-74%	B+	Non-responder	2
11	90	Stable Disease <= 6 months	Yes	2.7269	<= 6 months	Stable Disease		118407	White	Non-Hispanic	4	IO-exposed (pembrolizumab)	00 - Fully active	IV	62.6886	55	50-74%			Dead, Reason of Death	Yes	1	83	2.72689938398357	Non-responder	ICI-exposed	FOLR1 50-74%	B+	Non-responder	2
12	86	Progressive Disease	Yes			Progressive Disease		119407	White	Non-Hispanic	4	IO-naïve	01 - Restricted	I	77.5852	65	50-74%			Alive	Yes	1	35	1.14989733059548	Non-responder	ICI-naïve	FOLR1 50-74%	B-	Non-responder	0
13	112	Unconfirmed Partial Response	Yes			Partial Response	Unconfirmed	119890	Asian	Non-Hispanic	3	IO-exposed (pembrolizumab)	00 - Fully active	III	64.0903	97	75-100%	Yes		Dead, Reason of Death	Yes	1	83	2.72689938398357	Non-responder	ICI-exposed	FOLR1 75-100%	B+	Non-responder	2
14	219	Confirmed Partial Response	No	6.96509		Partial Response	Confirmed	139829	White	Hispanic or Latino	4	IO-naïve	01 - Restricted	III	78.5243	75	75-100%	Yes	Yes		Yes	0	212	6.96509240246407	Confimed Responder	ICI-naïve	FOLR1 75-100%	B+	Responder	2
15	83	Progressive Disease	Yes			Progressive Disease		141102	Black or African American	Non-Hispanic	3	IO-exposed (pembrolizumab)	00 - Fully active	I	63.1266	83	75-100%			Dead, Reason of Death	Yes	1	39	1.28131416837782	Non-responder	ICI-exposed	FOLR1 75-100%	B-	Non-responder	1
16	85	Progressive Disease	Yes			Progressive Disease		145360	Other	Non-Hispanic	3	IO-exposed (pembrolizumab)	01 - Restricted	I	64.9281	80	75-100%			Alive	Yes	1	36	1.18275154004107	Non-responder	ICI-exposed	FOLR1 75-100%	B-	Non-responder	1
18	43	Progressive Disease	Yes			Progressive Disease		165385	White	Non-Hispanic	2	IO-exposed (pembrolizumab)	01 - Restricted	III	66.0643	65	50-74%			Dead, Reason of Death	Yes	1	36	1.18275154004107	Non-responder	ICI-exposed	FOLR1 50-74%	B-	Non-responder	1
19	34	Progressive Disease	Yes			Progressive Disease		178933	White	Non-Hispanic	2	IO-exposed (dostarlimab)	01 - Restricted	IV	70.8008	59	50-74%			Dead, Reason of Death	Yes	1	34	1.1170431211499	Non-responder	ICI-exposed	FOLR1 50-74%
time_on_trt = time on treatment (days)
C_CONF_RECIST = Confirmed Response per RECIST
conf = confirmed response
or = overall responders
or_confirmed = overall confirmed responders
SUM = B score in value
